# Supplementary material for: Impact of First Meal Size during Prolonged Sitting on Postprandial Glycaemia in Individuals with Prediabetes: A Randomised, Crossover Study
Source: Nutrients. 2018 Jun 6;10(6):733. doi: 10.3390/nu10060733 (PMC6024819; doi:10.3390/nu10060733)
Supplement: Supplementary file 1 [file nutrients-10-00733-s001.zip]

Archive with 2 entries (2 files):
- Parr Prediabetes Nutrients CONSORT 140518.pdf
- Parr Prediabetes Nutrients Table S1 160418.pdf
